# Supplementary material for: Impact of Multiplex PCR Blood-Culture Identification Panels on Clinical Outcomes, Antimicrobial Stewardship, and Economic Impact in US Hospitals: A Systematic Review and Meta-Analysis
Source: Open Forum Infect Dis. 2026 Jun 25;13(7):ofag370. doi: 10.1093/ofid/ofag370 (PMC13332404; doi:10.1093/ofid/ofag370)
Supplement: ofag370_Supplementary_Data [file ofag370_supplementary_data.zip]

Archive with 2 entries (2 files):
- Appendix OFID_revised May 27-2026.docx
- Supplementary_Table_OFID_revised May 27-2026.docx
